# Supplementary material for: Varying influences of selection and demography in host-adapted populations of the tick-transmitted bacterium, Anaplasma phagocytophilum
Source: BMC Evol Biol. 2015 Mar 31;15:58. doi: 10.1186/s12862-015-0335-z (PMC4383208; doi:10.1186/s12862-015-0335-z)
Supplement: Additional file 1: Table S1. — The number of segregating sites and mutations as well as estimates of synonymous and non-synonymous genetic diversity for each genetic region individually and for all the sequences as a whole. Table S2. Counts for the number of divergent and segregating sites for each genetic region in each strain, plus estimates of selection parameters for individual locus and all loci together. Table S3. Calculations of neutrality statistics for each genetic region from each cluster. Table S4. Samples used in this study (GenBank accession numbers KF242733 through KF245413, [14]). Table S5. The location of the seven genetic regions used in this study in the A. phagocytophilum genome, in addition to six other regions that have been important for characterizing populations or that play a role in host interactions (groEL, ankA, ats-1, 16S, msp4, p44-18ES). Additionally, the locations of the two primary clusters of p44 pseudogenes are given. [file 12862_2015_335_MOESM1_ESM.xlsx]

## Sheet: Table_S1
				Synonymous Sites				Non-synonymous Sites
Gene	Length1	Cluster	Sample Size	Sites2	SS (muts)3	π4	θw5	Sites2	SS3	π4	θw5
atpA	420	1	227	101.004	5	0.0104982	0.00824482	318.996	8	0.000328771	0.00417669
		2	18	101.368	5	0.0133468	0.0143403	318.632	1	0.000348713	0.000912455
		3	20	103.063	1	0.00383004	0.002735	316.937	0	0	0
dnaN	405	1	227	93.3413	13	0.0231908	0.0231957	311.659	5	0.00176452	0.00267191
		2	18	93.1228	16	0.0407081	0.0499546	311.877	4	0.00173941	0.00372881
		3	20	93.9683	1	0.00537696	0.00299957	311.032	0	0	0
fumC	411	1	227	95.7176	11	0.00970335	0.0191392	315.282	4	0.0010233	0.00211298
		2	18	96	9	0.0147059	0.0272565	315	2	0.000705467	0.00184594
		3	20	95.3175	1	0.0035339	0.00295709	315.683	3	0.00170058	0.00267869
glyA	387	1	227	93.8435	17	0.0117485	0.0301713	293.156	4	0.000852853	0.00227242
		2	18	93.4474	7	0.0242701	0.0217779	293.553	2	0.00162534	0.00198082
		3	20	95.1032	1	0.00105149	0.00296393	291.897	0	0	0
mdh	387	1	227	96.3392	7	0.0099845	0.0121011	290.661	4	0.00015063	0.00229196
		2	18	96.2807	2	0.00230807	0.00603937	290.719	1	0.000382194	0.00100005
		3	20	95.5238	2	0.00831978	0.00590179	291.476	1	0.00178763	0.000967029
pheS	438	1	227	91.8632	15	0.0123841	0.0271955	346.137	8	0.000549494	0.0038492
		2	18	91.9912	34 (36)	0.142455	0.107457	346.009	5	0.003079	0.00420126
		3	20	95.5159	4	0.0141062	0.0118036	342.484	2	0.00196705	0.00164605
sucA	429	1	227	97.1587	10	0.0140136	0.0171414	331.841	5	0.000953724	0.00250942
		2	18	96.7368	7 (8)	0.0276338	0.0210373	332.263	4	0.00239986	0.0035001
		3	20	95.7381	1	0.0028037	0.00294412	333.262	0	0	0
ALL (conca.)	2877	1	227	669.267	78	0.0130253	0.01941	2207.73	38	0.000805315	0.00286662
		2	18	668.947	80 (83)	0.0371083	0.0347692	2208.05	19	0.00150667	0.00250174
		3	20	674.23	11	0.005558	0.00459868	2202.77	6	0.000786092	0.000767769
Average	411	1	227	95.6096	11.1429	0.0130747	0.0195984	315.39	5.42857	0.000803327	0.00284066
		2	18	95.5639	11.4 (11.9)	0.0379182	0.035409	315.436	2.71429	0.00146857	0.00245278
		3	20	96.3186	1.57143	0.00557458	0.00461501	314.681	0.857143	0.000779323	0.000755967
1 The length of each locus in base pairs.
2 The number of sites that were classified as either synonymous or non-synonymous respectively.
3 The number of synonymous or non-synonymous segregating sites (SS) observed in the locus. For synonymous sites if more than two alleles were segregating at a site, then the number of total mutations ( muts) is also shown in parenthesis.
4 The average pairwise difference per site [16]. Standard deviations are indicated in parentheses.
5 Watterson’s estimator of genetic diversity based on the number of segregating sites [18].

## Sheet: Table_S2
Gene	Cluster	RepSites1	SynSites2	Dn3	Ds4	Pn5	Ps6	dN7	dS8	dN/dS9	DoS10	MK Test11
atpA	1	318.996	101.004	4	49	8	5	0.0125393	0.485131	0.0258473	-0.539913	<0.001
	2	318.632	101.368	6	54	1	5	0.0188305	0.53271	0.0353485	-0.0666667	0.5041
	3	316.937	103.063	5	51	0	1	0.015776	0.494841	0.031881	0.0892857	ND
dnaN	1	311.659	93.3413	6	34	5	13	0.0192518	0.364254	0.0528527	-0.127778	0.2901
	2	311.877	93.1228	6	31	4	16	0.0192383	0.332894	0.0577912	-0.0378378	0.7282
	3	311.032	93.9683	7	39	0	1	0.0225057	0.415034	0.0542263	0.152174	ND
fumC	1	315.282	95.7176	4	23	4	11	0.012687	0.24029	0.0527988	-0.118519	0.4255
	2	315	96	5	25	2	9	0.015873	0.260417	0.0609524	-0.0151515	1
	3	315.683	95.3175	2	26	3	1	0.00633548	0.272773	0.0232262	-0.678571	0.007647
glyA	1	293.156	93.8435	2	29	4	17	0.0068223	0.309025	0.0220768	-0.12596	0.2065
	2	293.553	93.4474	5	34	2	7	0.0170327	0.363841	0.0468136	-0.0940171	0.6012
	3	291.897	95.1032	3	31	0	1	0.0102776	0.325962	0.0315301	0.0882353	ND
mdh	1	290.661	96.3392	6	17	4	7	0.0206426	0.17646	0.116982	-0.102767	0.6915
	2	290.719	96.2807	6	18	1	2	0.0206385	0.186953	0.110394	-0.0833333	1
	3	291.476	95.5238	5	19	1	2	0.0171541	0.198903	0.0862432	-0.125	0.5453
pheS	1	346.137	91.8632	12	29	8	15	0.0346684	0.315687	0.109819	-0.0551432	0.7798
	2	346.009	91.9912	12	22	5	36	0.0346812	0.239153	0.145017	0.23099	0.026
	3	342.484	95.5159	12	31	2	4	0.0350381	0.324553	0.107958	-0.0542636	1
sucA	1	331.841	97.1587	17	30	5	10	0.0512293	0.308773	0.165912	0.0283688	1
	2	332.263	96.7368	16	32	4	8	0.0481546	0.330794	0.145573	0	1
	3	333.262	95.7381	17	32	0	1	0.0510109	0.334245	0.152615	0.346939	ND
All (concatenated)10	1	2207.73	669.267	51	211	38	78	0.0231006	0.31527	0.0732724	-0.13293	0.005895
	2	2208.05	668.947	56	216	19	83	0.0253617	0.322895	0.0785447	0.0196078	0.7722
	3	2202.77	674.23	51	229	6	11	0.0231527	0.339647	0.0681669	-0.170798	0.1076
All (averages)	1	315.39	95.6096	7.28571	30.1429	5.42857	11.1429	0.0225487	0.314232	0.0780412	-0.148816	ND
	2	315.436	95.5639	8	30.8571	2.71429	11.8571	0.0249213	0.320966	0.0859841	-0.00943093	ND
	3	314.681	96.3186	7.28571	32.7143	0.857143	1.57143	0.0225854	0.338044	0.0696686	-0.0258859	ND
1 Number of non-synonymous sites in the locus
2 Number of synonymous sites in the locus
3 Number of non-synonymous divergent sites between the strain sample and the outgroup
4 Number of synonymous divergent sites between the strain sample and the outgroup
5 Number of non-synonymous segregating sites in the strain sample
6 Number of synonymous segregating sites in the strain sample
7 The number of non-synonymous divergent sites per total non-synonymous sites
8 The number of synonymous divergent sites per total non-synonymous sites
9 The ratio of dN/dS
10 McDonald-Kreitman test [24]. See text for more details.
11 For each sample, the sequence data from the seven loci were concatenated into a single sequence and the statics calculated for each cluster from these samples

## Sheet: Table_S3
Gene	Length	Cluster	Sample Size	SS (muts.)1	Tajima's D	Fu & Li's D	Fay & Wu's H
atpA	420	1	227	13	-1.12611	-1.4448	-4.075*
		2	18	6	-0.739	-0.151	-1.49
		3	20	1	0.72261	0.6265	0.2632
dnaN	405	1	227	18	-0.24519	-1.426	-3.6451
		2	18	20	-0.99344	0.4164	-9.987*
		3	20	1	1.4302	0.6265	0.1684
fumC	411	1	227	15	-1.2527	-0.4414	-6.430*
		2	18	11	-1.785*	-1.6415	-4.601*
		3	20	4	-0.65164	0.1281	-3.726*
glyA	387	1	227	21	-1.632*	-0.6884	-6.861*
		2	18	9	0.17399	-0.194	1.098
		3	20	1	-1.164	0.627	-1.800*
mdh	387	1	227	11	-1.05999	-1.869*	-1.6538
		2	18	3	-1.713*	-2.125*	0.209
		3	20	3	1.485	0.8547	-0.1158
pheS	438	1	227	23	-1.763*	-0.3574	-6.210*
		2	18	39 (41)	0.73986	1.241	1.5686
		3	20	6	0.62152	1.2295	-1.2632
sucA	429	1	227	15	-0.82405	-0.5756	-1.924
		2	18	11 (12)	0.22151	0.098	-0.3137
		3	20	1	-0.086	0.6502	ND3
All (concatonated)4	2877	1	227	116	-1.408*	-1.7187	-30.798*
		2	18	99 (101)	-0.18287	0.2551	-14.7974
		3	20	17	0.53642	1.2471	-7.737*
Averages	411	1	227	16.5714	-1.12901	-0.9718	-4.39984
		2	18	41.1 (14.6)	-0.585011	-0.336586	-1.93087
		3	20	2.42857	0.336813	0.677486	-1.0789
* Indicates statistical significance (p < 0.05) based on 10,000 coalescent simulations using the number of observed segregating sites and no recombination.
1 In a few cases there were more than 2 alleles as a segregating site. In these cases the number of mutations is indicated in parentheses.
2 Calculated as D* (without the use of an outgroup) because the segregating alleles could not be polarized (variants: C/T, outgroup: G)
3 Not determined to do ambiguous ancestral state (see '3')
4 For each sample, the sequence data from the seven loci were concatenated into a single sequence and the statics calculated for each cluster from these samples

## Sheet: Table_S4
Cluster ID	Sample ID	Host reservoir or vector (species)	Family	Order	Superorder	Country of origin
Cluster 1	bison_1	Bison bonasus	Bovidae	Artiodactyla	Laurasiatheria	Poland
Cluster 1	bison_10	Bison bonasus	Bovidae	Artiodactyla	Laurasiatheria	Poland
Cluster 1	bison_11	Bison bonasus	Bovidae	Artiodactyla	Laurasiatheria	Poland
Cluster 1	bison_15	Bison bonasus	Bovidae	Artiodactyla	Laurasiatheria	Poland
Cluster 1	bison_16	Bison bonasus	Bovidae	Artiodactyla	Laurasiatheria	Poland
Cluster 1	bison_23	Bison bonasus	Bovidae	Artiodactyla	Laurasiatheria	Poland
Cluster 1	cat_1	Felis catus	Felidae	Carnivora	Laurasiatheria	Austria
Cluster 1	cat_2	Felis catus	Felidae	Carnivora	Laurasiatheria	Switzerland
Cluster 1	chamois_D3160	Rupicapra rupicapra	Bovidae	Artiodactyla	Laurasiatheria	Slovenia
Cluster 1	cow_1014	Bos taurus	Bovidae	Artiodactyla	Laurasiatheria	Norway
Cluster 1	cow_2513_656	Bos taurus	Bovidae	Artiodactyla	Laurasiatheria	Spain
Cluster 1	cow_2654_1	Bos taurus	Bovidae	Artiodactyla	Laurasiatheria	Spain
Cluster 1	cow_A262	Bos taurus	Bovidae	Artiodactyla	Laurasiatheria	Germany
Cluster 1	cow_T633_1	Bos taurus	Bovidae	Artiodactyla	Laurasiatheria	Germany
Cluster 1	cow_T633_2	Bos taurus	Bovidae	Artiodactyla	Laurasiatheria	Germany
Cluster 1	dog_11	Canis lupus familiaris	Canidae	Carnivora	Laurasiatheria	Sweden
Cluster 1	dog_12	Canis lupus familiaris	Canidae	Carnivora	Laurasiatheria	Sweden
Cluster 1	dog_13	Canis lupus familiaris	Canidae	Carnivora	Laurasiatheria	Germany
Cluster 1	dog_14	Canis lupus familiaris	Canidae	Carnivora	Laurasiatheria	Germany
Cluster 1	dog_15	Canis lupus familiaris	Canidae	Carnivora	Laurasiatheria	Germany
Cluster 1	dog_16	Canis lupus familiaris	Canidae	Carnivora	Laurasiatheria	Austria
Cluster 1	dog_17	Canis lupus familiaris	Canidae	Carnivora	Laurasiatheria	Germany
Cluster 1	dog_18	Canis lupus familiaris	Canidae	Carnivora	Laurasiatheria	Germany
Cluster 1	dog_1816	Canis lupus familiaris	Canidae	Carnivora	Laurasiatheria	Slovenia
Cluster 1	dog_19	Canis lupus familiaris	Canidae	Carnivora	Laurasiatheria	Germany
Cluster 1	dog_1980	Canis lupus familiaris	Canidae	Carnivora	Laurasiatheria	Slovenia
Cluster 1	dog_2	Canis lupus familiaris	Canidae	Carnivora	Laurasiatheria	Austria
Cluster 1	dog_20	Canis lupus familiaris	Canidae	Carnivora	Laurasiatheria	Germany
Cluster 1	dog_21	Canis lupus familiaris	Canidae	Carnivora	Laurasiatheria	Germany
Cluster 1	dog_2234	Canis lupus familiaris	Canidae	Carnivora	Laurasiatheria	Slovenia
Cluster 1	dog_23	Canis lupus familiaris	Canidae	Carnivora	Laurasiatheria	Germany
Cluster 1	dog_24	Canis lupus familiaris	Canidae	Carnivora	Laurasiatheria	Germany
Cluster 1	dog_25	Canis lupus familiaris	Canidae	Carnivora	Laurasiatheria	Germany
Cluster 1	dog_27	Canis lupus familiaris	Canidae	Carnivora	Laurasiatheria	Germany
Cluster 1	dog_28	Canis lupus familiaris	Canidae	Carnivora	Laurasiatheria	Germany
Cluster 1	dog_29	Canis lupus familiaris	Canidae	Carnivora	Laurasiatheria	Germany
Cluster 1	dog_30	Canis lupus familiaris	Canidae	Carnivora	Laurasiatheria	Germany
Cluster 1	dog_3068	Canis lupus familiaris	Canidae	Carnivora	Laurasiatheria	Slovenia
Cluster 1	dog_32	Canis lupus familiaris	Canidae	Carnivora	Laurasiatheria	Germany
Cluster 1	dog_33	Canis lupus familiaris	Canidae	Carnivora	Laurasiatheria	Germany
Cluster 1	dog_34	Canis lupus familiaris	Canidae	Carnivora	Laurasiatheria	Germany
Cluster 1	dog_35	Canis lupus familiaris	Canidae	Carnivora	Laurasiatheria	Germany
Cluster 1	dog_36	Canis lupus familiaris	Canidae	Carnivora	Laurasiatheria	Germany
Cluster 1	dog_38	Canis lupus familiaris	Canidae	Carnivora	Laurasiatheria	Germany
Cluster 1	dog_39	Canis lupus familiaris	Canidae	Carnivora	Laurasiatheria	Germany
Cluster 1	dog_48	Canis lupus familiaris	Canidae	Carnivora	Laurasiatheria	Switzerland
Cluster 1	dog_49	Canis lupus familiaris	Canidae	Carnivora	Laurasiatheria	Germany
Cluster 1	dog_51	Canis lupus familiaris	Canidae	Carnivora	Laurasiatheria	Switzerland
Cluster 1	dog_52	Canis lupus familiaris	Canidae	Carnivora	Laurasiatheria	Germany
Cluster 1	dog_53a	Canis lupus familiaris	Canidae	Carnivora	Laurasiatheria	Switzerland
Cluster 1	dog_54	Canis lupus familiaris	Canidae	Carnivora	Laurasiatheria	Germany
Cluster 1	dog_56	Canis lupus familiaris	Canidae	Carnivora	Laurasiatheria	Switzerland
Cluster 1	dog_57	Canis lupus familiaris	Canidae	Carnivora	Laurasiatheria	Germany
Cluster 1	dog_58	Canis lupus familiaris	Canidae	Carnivora	Laurasiatheria	Germany
Cluster 1	dog_59	Canis lupus familiaris	Canidae	Carnivora	Laurasiatheria	Germany
Cluster 1	dog_6	Canis lupus familiaris	Canidae	Carnivora	Laurasiatheria	Germany
Cluster 1	dog_60	Canis lupus familiaris	Canidae	Carnivora	Laurasiatheria	Germany
Cluster 1	dog_61	Canis lupus familiaris	Canidae	Carnivora	Laurasiatheria	France
Cluster 1	dog_63	Canis lupus familiaris	Canidae	Carnivora	Laurasiatheria	Switzerland
Cluster 1	dog_65	Canis lupus familiaris	Canidae	Carnivora	Laurasiatheria	Germany
Cluster 1	dog_66	Canis lupus familiaris	Canidae	Carnivora	Laurasiatheria	Spain
Cluster 1	dog_67	Canis lupus familiaris	Canidae	Carnivora	Laurasiatheria	Germany
Cluster 1	dog_68	Canis lupus familiaris	Canidae	Carnivora	Laurasiatheria	Germany
Cluster 1	dog_69	Canis lupus familiaris	Canidae	Carnivora	Laurasiatheria	Germany
Cluster 1	dog_70	Canis lupus familiaris	Canidae	Carnivora	Laurasiatheria	Germany
Cluster 1	dog_71	Canis lupus familiaris	Canidae	Carnivora	Laurasiatheria	Switzerland
Cluster 1	dog_72	Canis lupus familiaris	Canidae	Carnivora	Laurasiatheria	Germany
Cluster 1	dog_73	Canis lupus familiaris	Canidae	Carnivora	Laurasiatheria	Switzerland
Cluster 1	dog_74	Canis lupus familiaris	Canidae	Carnivora	Laurasiatheria	Switzerland
Cluster 1	dog_7729	Canis lupus familiaris	Canidae	Carnivora	Laurasiatheria	Slovenia
Cluster 1	dog_7736	Canis lupus familiaris	Canidae	Carnivora	Laurasiatheria	Slovenia
Cluster 1	dog_8	Canis lupus familiaris	Canidae	Carnivora	Laurasiatheria	Germany
Cluster 1	dog_8485	Canis lupus familiaris	Canidae	Carnivora	Laurasiatheria	Slovenia
Cluster 1	dog_8547	Canis lupus familiaris	Canidae	Carnivora	Laurasiatheria	Slovenia
Cluster 1	dog_D2957	Canis lupus familiaris	Canidae	Carnivora	Laurasiatheria	Slovenia
Cluster 1	goat_1	Capra aegagrus hircus	Bovidae	Artiodactyla	Laurasiatheria	Germany
Cluster 1	hedgehog_1	Erinaceus europaeus	Erinaceidae	Erinaceomorpha	Laurasiatheria	Germany
Cluster 1	hedgehog_IM102	Erinaceus europaeus	Erinaceidae	Erinaceomorpha	Laurasiatheria	Germany
Cluster 1	hedgehog_IM108	Erinaceus europaeus	Erinaceidae	Erinaceomorpha	Laurasiatheria	Germany
Cluster 1	hedgehog_IM110	Erinaceus europaeus	Erinaceidae	Erinaceomorpha	Laurasiatheria	Germany
Cluster 1	hedgehog_IM111	Erinaceus europaeus	Erinaceidae	Erinaceomorpha	Laurasiatheria	Germany
Cluster 1	hedgehog_IM127	Erinaceus europaeus	Erinaceidae	Erinaceomorpha	Laurasiatheria	Germany
Cluster 1	hedgehog_IM161	Erinaceus europaeus	Erinaceidae	Erinaceomorpha	Laurasiatheria	Germany
Cluster 1	hedgehog_IM164	Erinaceus europaeus	Erinaceidae	Erinaceomorpha	Laurasiatheria	Germany
Cluster 1	hedgehog_IM197	Erinaceus europaeus	Erinaceidae	Erinaceomorpha	Laurasiatheria	Germany
Cluster 1	hedgehog_IM209	Erinaceus europaeus	Erinaceidae	Erinaceomorpha	Laurasiatheria	Germany
Cluster 1	hedgehog_IM212	Erinaceus europaeus	Erinaceidae	Erinaceomorpha	Laurasiatheria	Germany
Cluster 1	hedgehog_IM229	Erinaceus europaeus	Erinaceidae	Erinaceomorpha	Laurasiatheria	Germany
Cluster 1	hedgehog_IM23	Erinaceus europaeus	Erinaceidae	Erinaceomorpha	Laurasiatheria	Germany
Cluster 1	hedgehog_IM262	Erinaceus europaeus	Erinaceidae	Erinaceomorpha	Laurasiatheria	Germany
Cluster 1	hedgehog_IM271	Erinaceus europaeus	Erinaceidae	Erinaceomorpha	Laurasiatheria	Germany
Cluster 1	hedgehog_IM80	Erinaceus europaeus	Erinaceidae	Erinaceomorpha	Laurasiatheria	Germany
Cluster 1	hedgehog_IM98	Erinaceus europaeus	Erinaceidae	Erinaceomorpha	Laurasiatheria	Germany
Cluster 1	horse_10FR	Equus caballus	Equidae	Perissodactyla	Laurasiatheria	Germany
Cluster 1	horse_11FR	Equus caballus	Equidae	Perissodactyla	Laurasiatheria	Germany
Cluster 1	horse_12FR	Equus caballus	Equidae	Perissodactyla	Laurasiatheria	Germany
Cluster 1	horse_13FR	Equus caballus	Equidae	Perissodactyla	Laurasiatheria	Switzerland
Cluster 1	horse_14FR	Equus caballus	Equidae	Perissodactyla	Laurasiatheria	Germany
Cluster 1	horse_15FR	Equus caballus	Equidae	Perissodactyla	Laurasiatheria	Switzerland
Cluster 1	horse_16FR	Equus caballus	Equidae	Perissodactyla	Laurasiatheria	Germany
Cluster 1	horse_17FR	Equus caballus	Equidae	Perissodactyla	Laurasiatheria	Germany
Cluster 1	horse_18FR	Equus caballus	Equidae	Perissodactyla	Laurasiatheria	Germany
Cluster 1	horse_19FR	Equus caballus	Equidae	Perissodactyla	Laurasiatheria	Germany
Cluster 1	horse_20FR	Equus caballus	Equidae	Perissodactyla	Laurasiatheria	Denmark
Cluster 1	horse_21FR	Equus caballus	Equidae	Perissodactyla	Laurasiatheria	Denmark
Cluster 1	horse_23FR	Equus caballus	Equidae	Perissodactyla	Laurasiatheria	Germany
Cluster 1	horse_24FR	Equus caballus	Equidae	Perissodactyla	Laurasiatheria	Germany
Cluster 1	horse_25FR	Equus caballus	Equidae	Perissodactyla	Laurasiatheria	Germany
Cluster 1	horse_26FR	Equus caballus	Equidae	Perissodactyla	Laurasiatheria	Germany
Cluster 1	horse_27FR	Equus caballus	Equidae	Perissodactyla	Laurasiatheria	Germany
Cluster 1	horse_28FR	Equus caballus	Equidae	Perissodactyla	Laurasiatheria	Germany
Cluster 1	horse_29FR	Equus caballus	Equidae	Perissodactyla	Laurasiatheria	Germany
Cluster 1	horse_2BFR	Equus caballus	Equidae	Perissodactyla	Laurasiatheria	Germany
Cluster 1	horse_30FR	Equus caballus	Equidae	Perissodactyla	Laurasiatheria	Germany
Cluster 1	horse_31	Equus caballus	Equidae	Perissodactyla	Laurasiatheria	Germany
Cluster 1	horse_31FR	Equus caballus	Equidae	Perissodactyla	Laurasiatheria	The Netherlands
Cluster 1	horse_32FR	Equus caballus	Equidae	Perissodactyla	Laurasiatheria	Switzerland
Cluster 1	horse_3FR	Equus caballus	Equidae	Perissodactyla	Laurasiatheria	Germany
Cluster 1	horse_4FR	Equus caballus	Equidae	Perissodactyla	Laurasiatheria	Germany
Cluster 1	horse_5FR	Equus caballus	Equidae	Perissodactyla	Laurasiatheria	Germany
Cluster 1	horse_S304106	Equus caballus	Equidae	Perissodactyla	Laurasiatheria	Germany
Cluster 1	human_10015	Homo sapiens	Hominidae	Primates	Euarchontoglires	Slovenia
Cluster 1	human_10377	Homo sapiens	Hominidae	Primates	Euarchontoglires	Slovenia
Cluster 1	human_1148	Homo sapiens	Hominidae	Primates	Euarchontoglires	Slovenia
Cluster 1	human_11946	Homo sapiens	Hominidae	Primates	Euarchontoglires	Slovenia
Cluster 1	human_1566	Homo sapiens	Hominidae	Primates	Euarchontoglires	Slovenia
Cluster 1	human_1567	Homo sapiens	Hominidae	Primates	Euarchontoglires	Slovenia
Cluster 1	human_1680	Homo sapiens	Hominidae	Primates	Euarchontoglires	Slovenia
Cluster 1	human_2118	Homo sapiens	Hominidae	Primates	Euarchontoglires	Slovenia
Cluster 1	human_3027	Homo sapiens	Hominidae	Primates	Euarchontoglires	Slovenia
Cluster 1	human_3537	Homo sapiens	Hominidae	Primates	Euarchontoglires	Slovenia
Cluster 1	human_4598	Homo sapiens	Hominidae	Primates	Euarchontoglires	Slovenia
Cluster 1	human_4950	Homo sapiens	Hominidae	Primates	Euarchontoglires	Slovenia
Cluster 1	human_6219	Homo sapiens	Hominidae	Primates	Euarchontoglires	Slovenia
Cluster 1	human_6460	Homo sapiens	Hominidae	Primates	Euarchontoglires	Slovenia
Cluster 1	human_6468	Homo sapiens	Hominidae	Primates	Euarchontoglires	Slovenia
Cluster 1	human_6725	Homo sapiens	Hominidae	Primates	Euarchontoglires	Slovenia
Cluster 1	human_7557	Homo sapiens	Hominidae	Primates	Euarchontoglires	Slovenia
Cluster 1	human_8544	Homo sapiens	Hominidae	Primates	Euarchontoglires	Slovenia
Cluster 1	human_8569	Homo sapiens	Hominidae	Primates	Euarchontoglires	Slovenia
Cluster 1	human_9519	Homo sapiens	Hominidae	Primates	Euarchontoglires	Slovenia
Cluster 1	human_9896	Homo sapiens	Hominidae	Primates	Euarchontoglires	Slovenia
Cluster 1	human_D1153	Homo sapiens	Hominidae	Primates	Euarchontoglires	Slovenia
Cluster 1	human_D1305	Homo sapiens	Hominidae	Primates	Euarchontoglires	Slovenia
Cluster 1	human_D1552	Homo sapiens	Hominidae	Primates	Euarchontoglires	Slovenia
Cluster 1	human_D2218	Homo sapiens	Hominidae	Primates	Euarchontoglires	Slovenia
Cluster 1	human_D227	Homo sapiens	Hominidae	Primates	Euarchontoglires	Slovenia
Cluster 1	human_D2384	Homo sapiens	Hominidae	Primates	Euarchontoglires	Slovenia
Cluster 1	human_D2475	Homo sapiens	Hominidae	Primates	Euarchontoglires	Slovenia
Cluster 1	human_D2482	Homo sapiens	Hominidae	Primates	Euarchontoglires	Slovenia
Cluster 1	human_D2591	Homo sapiens	Hominidae	Primates	Euarchontoglires	Slovenia
Cluster 1	human_D3259	Homo sapiens	Hominidae	Primates	Euarchontoglires	Slovenia
Cluster 1	human_D77	Homo sapiens	Hominidae	Primates	Laurasiatheria	Slovenia
Cluster 1	red_deer_1	Cervus elaphus	Cervidae	Artiodactyla	Laurasiatheria	Poland
Cluster 1	red_deer_D3009	Cervus elaphus	Cervidae	Artiodactyla	Laurasiatheria	Slovenia
Cluster 1	red_fox_51	Vulpes vulpes	Canidae	Carnivora	Laurasiatheria	Germany
Cluster 1	red_fox_68	Vulpes vulpes	Canidae	Carnivora	Laurasiatheria	Germany
Cluster 1	sheep_23	Ovis aries	Bovidae	Artiodactyla	Laurasiatheria	Norway
Cluster 1	sheep_28	Ovis aries	Bovidae	Artiodactyla	Laurasiatheria	Norway
Cluster 1	sheep_31	Ovis aries	Bovidae	Artiodactyla	Laurasiatheria	Norway
Cluster 1	sheep_39	Ovis aries	Bovidae	Artiodactyla	Laurasiatheria	Norway
Cluster 1	sheep_5004NSV	Ovis aries	Bovidae	Artiodactyla	Laurasiatheria	Norway
Cluster 1	sheep_5004TM	Ovis aries	Bovidae	Artiodactyla	Laurasiatheria	Norway
Cluster 1	sheep_5006EM	Ovis aries	Bovidae	Artiodactyla	Laurasiatheria	Norway
Cluster 1	sheep_5009EM	Ovis aries	Bovidae	Artiodactyla	Laurasiatheria	Norway
Cluster 1	sheep_5010EM	Ovis aries	Bovidae	Artiodactyla	Laurasiatheria	Norway
Cluster 1	sheep_5012NSV	Ovis aries	Bovidae	Artiodactyla	Laurasiatheria	Norway
Cluster 1	sheep_5022EM	Ovis aries	Bovidae	Artiodactyla	Laurasiatheria	Norway
Cluster 1	sheep_5022NSV	Ovis aries	Bovidae	Artiodactyla	Laurasiatheria	Norway
Cluster 1	sheep_5026NSV	Ovis aries	Bovidae	Artiodactyla	Laurasiatheria	Norway
Cluster 1	sheep_5032NSV	Ovis aries	Bovidae	Artiodactyla	Laurasiatheria	Norway
Cluster 1	sheep_5035NSV	Ovis aries	Bovidae	Artiodactyla	Laurasiatheria	Norway
Cluster 1	sheep_5041NSV	Ovis aries	Bovidae	Artiodactyla	Laurasiatheria	Norway
Cluster 1	sheep_5051NSV	Ovis aries	Bovidae	Artiodactyla	Laurasiatheria	Norway
Cluster 1	sheep_5064EM	Ovis aries	Bovidae	Artiodactyla	Laurasiatheria	Norway
Cluster 1	sheep_5074EM	Ovis aries	Bovidae	Artiodactyla	Laurasiatheria	Norway
Cluster 1	sheep_5075EM	Ovis aries	Bovidae	Artiodactyla	Laurasiatheria	Norway
Cluster 1	sheep_5082EM	Ovis aries	Bovidae	Artiodactyla	Laurasiatheria	Norway
Cluster 1	sheep_5089TM	Ovis aries	Bovidae	Artiodactyla	Laurasiatheria	Norway
Cluster 1	sheep_5093TM	Ovis aries	Bovidae	Artiodactyla	Laurasiatheria	Norway
Cluster 1	sheep_5099EM	Ovis aries	Bovidae	Artiodactyla	Laurasiatheria	Norway
Cluster 1	sheep_5100EM	Ovis aries	Bovidae	Artiodactyla	Laurasiatheria	Norway
Cluster 1	sheep_5616TM	Ovis aries	Bovidae	Artiodactyla	Laurasiatheria	Norway
Cluster 1	sheep_5623TM	Ovis aries	Bovidae	Artiodactyla	Laurasiatheria	Norway
Cluster 1	sheep_5626TM	Ovis aries	Bovidae	Artiodactyla	Laurasiatheria	Norway
Cluster 1	sheep_5631TM	Ovis aries	Bovidae	Artiodactyla	Laurasiatheria	Norway
Cluster 1	sheep_5639TM	Ovis aries	Bovidae	Artiodactyla	Laurasiatheria	Norway
Cluster 1	sheep_6054	Ovis aries	Bovidae	Artiodactyla	Laurasiatheria	Norway
Cluster 1	sheep_7	Ovis aries	Bovidae	Artiodactyla	Laurasiatheria	Norway
Cluster 1	sheep_8	Ovis aries	Bovidae	Artiodactyla	Laurasiatheria	Norway
Cluster 1	sheep_adult1KK	Ovis aries	Bovidae	Artiodactyla	Laurasiatheria	Norway
Cluster 1	sheep_F1480	Ovis aries	Bovidae	Artiodactyla	Laurasiatheria	Germany
Cluster 1	sheep_SH1	Ovis aries	Bovidae	Artiodactyla	Laurasiatheria	Germany
Cluster 1	sheep_SH11	Ovis aries	Bovidae	Artiodactyla	Laurasiatheria	Germany
Cluster 1	sheep_SH14	Ovis aries	Bovidae	Artiodactyla	Laurasiatheria	Germany
Cluster 1	sheep_SH15	Ovis aries	Bovidae	Artiodactyla	Laurasiatheria	Germany
Cluster 1	sheep_SH16	Ovis aries	Bovidae	Artiodactyla	Laurasiatheria	Germany
Cluster 1	sheep_SH4	Ovis aries	Bovidae	Artiodactyla	Laurasiatheria	Germany
Cluster 1	sheep_SH6	Ovis aries	Bovidae	Artiodactyla	Laurasiatheria	Germany
Cluster 1	sheep_SH8	Ovis aries	Bovidae	Artiodactyla	Laurasiatheria	Germany
Cluster 1	sheep_SH9	Ovis aries	Bovidae	Artiodactyla	Laurasiatheria	Germany
Cluster 1	tick_G35	Ixodes ricinus	Ixodidae	Ixodida	Parasitiformes	Germany
Cluster 1	tick_G55	Ixodes ricinus	Ixodidae	Ixodida	Parasitiformes	Germany
Cluster 1	tick_I68	Ixodes ricinus	Ixodidae	Ixodida	Parasitiformes	Germany
Cluster 1	tick_K71	Ixodes ricinus	Ixodidae	Ixodida	Parasitiformes	Germany
Cluster 1	tick_K84	Ixodes ricinus	Ixodidae	Ixodida	Parasitiformes	Germany
Cluster 1	tick_S16	Ixodes ricinus	Ixodidae	Ixodida	Parasitiformes	Germany
Cluster 1	tick_W140	Ixodes ricinus	Ixodidae	Ixodida	Parasitiformes	Germany
Cluster 1	tick_W229	Ixodes ricinus	Ixodidae	Ixodida	Parasitiformes	Germany
Cluster 1	tick_W284	Ixodes ricinus	Ixodidae	Ixodida	Parasitiformes	Germany
Cluster 1	tick_W34	Ixodes ricinus	Ixodidae	Ixodida	Parasitiformes	Germany
Cluster 1	tick_W37	Ixodes ricinus	Ixodidae	Ixodida	Parasitiformes	Germany
Cluster 1	tick_W63	Ixodes ricinus	Ixodidae	Ixodida	Parasitiformes	Germany
Cluster 1	tick_W98	Ixodes ricinus	Ixodidae	Ixodida	Parasitiformes	Germany
Cluster 1	tick_X7	Ixodes ricinus	Ixodidae	Ixodida	Parasitiformes	Germany
Cluster 1	wild_boar_10123	Sus scrofa	Suidae	Artiodactyla	Laurasiatheria	Slovenia
Cluster 1	wild_boar_10193	Sus scrofa	Suidae	Artiodactyla	Laurasiatheria	Slovenia
Cluster 1	wild_boar_10313	Sus scrofa	Suidae	Artiodactyla	Laurasiatheria	Slovenia
Cluster 1	wild_boar_10315	Sus scrofa	Suidae	Artiodactyla	Laurasiatheria	Slovenia
Cluster 1	wild_boar_10836	Sus scrofa	Suidae	Artiodactyla	Laurasiatheria	Slovenia
Cluster 1	wild_boar_10877	Sus scrofa	Suidae	Artiodactyla	Laurasiatheria	Slovenia
Cluster 1	wild_boar_D3188	Sus scrofa	Suidae	Artiodactyla	Laurasiatheria	Slovenia
Cluster 1	wild_boar_D3189	Sus scrofa	Suidae	Artiodactyla	Laurasiatheria	Slovenia
Cluster 1	wild_boar_D3190	Sus scrofa	Suidae	Artiodactyla	Laurasiatheria	Slovenia
Cluster 1	wild_boar_D3191	Sus scrofa	Suidae	Artiodactyla	Laurasiatheria	Slovenia
Cluster 1	wild_boar_D3192	Sus scrofa	Suidae	Artiodactyla	Laurasiatheria	Slovenia
Cluster 1	wild_boar_D3193	Sus scrofa	Suidae	Artiodactyla	Laurasiatheria	Slovenia
Cluster 2	roe_deer_11	Capreolus capreolus	Cervidae	Artiodactyla	Laurasiatheria	Germany
Cluster 2	roe_deer_13	Capreolus capreolus	Cervidae	Artiodactyla	Laurasiatheria	Germany
Cluster 2	roe_deer_14	Capreolus capreolus	Cervidae	Artiodactyla	Laurasiatheria	Germany
Cluster 2	roe_deer_1539_25	Capreolus capreolus	Cervidae	Artiodactyla	Laurasiatheria	Spain
Cluster 2	roe_deer_20	Capreolus capreolus	Cervidae	Artiodactyla	Laurasiatheria	Germany
Cluster 2	roe_deer_25	Capreolus capreolus	Cervidae	Artiodactyla	Laurasiatheria	Germany
Cluster 2	roe_deer_27	Capreolus capreolus	Cervidae	Artiodactyla	Laurasiatheria	Germany
Cluster 2	roe_deer_470	Capreolus capreolus	Cervidae	Artiodactyla	Laurasiatheria	Slovenia
Cluster 2	roe_deer_471	Capreolus capreolus	Cervidae	Artiodactyla	Laurasiatheria	Slovenia
Cluster 2	roe_deer_805	Capreolus capreolus	Cervidae	Artiodactyla	Laurasiatheria	Slovenia
Cluster 2	roe_deer_811	Capreolus capreolus	Cervidae	Artiodactyla	Laurasiatheria	Slovenia
Cluster 2	roe_deer_D3157	Capreolus capreolus	Cervidae	Artiodactyla	Laurasiatheria	Slovenia
Cluster 2	tick_D22a	Ixodes ricinus	Ixodidae	Ixodida	Laurasiatheria	Germany
Cluster 2	tick_I145	Ixodes ricinus	Ixodidae	Ixodida	Laurasiatheria	Germany
Cluster 2	tick_I20	Ixodes ricinus	Ixodidae	Ixodida	Laurasiatheria	Germany
Cluster 2	tick_I80	Ixodes ricinus	Ixodidae	Ixodida	Laurasiatheria	Germany
Cluster 2	tick_W298	Ixodes ricinus	Ixodidae	Ixodida	Laurasiatheria	Germany
Cluster 2	tick_X17	Ixodes ricinus	Ixodidae	Ixodida	Laurasiatheria	Germany
Cluster 3	rodent_02_99	Myodes glareolus	Cricetidae	Rodentia	Euarchontoglires	Germany
Cluster 3	rodent_106_99	Myodes glareolus	Cricetidae	Rodentia	Euarchontoglires	Germany
Cluster 3	rodent_129_99	Myodes glareolus	Cricetidae	Rodentia	Euarchontoglires	Germany
Cluster 3	rodent_151_99	Microtus arvalis	Cricetidae	Rodentia	Euarchontoglires	Germany
Cluster 3	rodent_159_99	Myodes glareolus	Cricetidae	Rodentia	Euarchontoglires	Germany
Cluster 3	rodent_220_99	Microtus arvalis	Cricetidae	Rodentia	Euarchontoglires	Germany
Cluster 3	rodent_240_00	Myodes glareolus	Cricetidae	Rodentia	Euarchontoglires	Germany
Cluster_3	rodent_252_00	Myodes glareolus	Cricetidae	Rodentia	Euarchontoglires	Germany
Cluster_3	rodent_278_00	Myodes glareolus	Cricetidae	Rodentia	Euarchontoglires	Germany
Cluster_3	rodent_289_00	Myodes glareolus	Cricetidae	Rodentia	Euarchontoglires	Germany
Cluster_3	rodent_354_00	Myodes glareolus	Cricetidae	Rodentia	Euarchontoglires	Germany
Cluster_3	rodent_362_00	Myodes glareolus	Cricetidae	Rodentia	Euarchontoglires	Germany
Cluster_3	rodent_414_00	Myodes glareolus	Cricetidae	Rodentia	Euarchontoglires	Germany
Cluster_3	rodent_42_99	Myodes glareolus	Cricetidae	Rodentia	Euarchontoglires	Germany
Cluster_3	rodent_426_00	Myodes glareolus	Cricetidae	Rodentia	Euarchontoglires	Germany
Cluster_3	rodent_79_00	Microtus arvalis	Cricetidae	Rodentia	Euarchontoglires	Germany
Cluster_3	rodent_92_99	Myodes glareolus	Cricetidae	Rodentia	Euarchontoglires	Germany
Cluster 3	shrew_S1	Sorex araneus	Soricidae	Soricomorpha	Laurasiatheria	UK
Cluster 3	shrew_S2	Sorex araneus	Soricidae	Soricomorpha	Laurasiatheria	UK
Cluster 3	shrew_S3	Sorex araneus	Soricidae	Soricomorpha	Laurasiatheria	UK

## Sheet: Table_S5
Gene	GenBank #1	Length	Direction	Genome Start	Genome Stop	Significance
pheS	KF245005.1	438	Reverse	68467	68030	Used in this study
glyA	KF244071.1	387	Forward	156577	156963	Used in this study
fumC	KF243689.1	411	Forward	245463	245873	Used in this study
mdh	KF244455.1	387	Forward	654544	654930	Used in this study
sucA	KF245221.1	429	Reverse	919026	918598	Used in this study
dnaN	KF243306.1	405	Reverse	1159003	1158599	Used in this study
atpA	KF242923.1	420	Reverse	1401082	1400663	Used in this study
groEL	JF494839.1	1164	Reverse	240047	238884	cluster analysis
ankA	KC740480.1	3699	Reverse	788498	784800	host interaction/cluster analysis
ats-1	FJ210653.1	1131	Forward	912419	913549	host interaction
16S	NR_074113.1	1433	Reverse	1058902	1057470	cluster analysis
msp4	AY530194.1	849	Reverse	1310713	1309865	cluster analysis
p44-18ES	3930097 [gene]	1296	Forward	1290383	1291678	host interaction
p44 pseudogene cluster 1	Foley et al. 2009*	200748	NA	26311	227059	host interaction
p44 pseudogene cluster 2	Foley et al. 2009*	505007	NA	957413	1462420	host interaction
1 The GenBank # corresponds to the sequence used to determine the location of the gene in the A. phagocytophilum genome. For the seven genetic regions used in this study, the sequences used were from the 'Bison_1' sample, as a representative of the cluster 1 strain
* See reference in main text
